# Supplementary material for: Mitophagy-related long non-coding RNA signature predicts prognosis and drug response in Ovarian Cancer
Source: J Ovarian Res. 2023 Aug 26;16:177. doi: 10.1186/s13048-023-01247-6 (PMC10463594; doi:10.1186/s13048-023-01247-6)
Supplement: Supplementary file 3 — Additional file 3: Figure S1. The network diagram of the 331 selected lncRNAs and 28 mitophagy-related genes. [file 13048_2023_1247_MOESM3_ESM.xlsx]

## Sheet: Sheet1
ATG12
ATG5
CSNK2A1
CSNK2B
FUNDC1
MAP1LC3A
MAP1LC3B
MFN1
MFN2
MTERF3
PGAM5
PINK1
RPS27A
SQSTM1
SRC
TOMM20
TOMM5
UBA52
UBB
VDAC1
CSNK2A2
TOMM40
TOMM22
TOMM7
UBC
TOMM6
PARK2
ULK1
TOMM70A
