# Supplementary material for: Mitophagy-related long non-coding RNA signature predicts prognosis and drug response in Ovarian Cancer
Source: J Ovarian Res. 2023 Aug 26;16:177. doi: 10.1186/s13048-023-01247-6 (PMC10463594; doi:10.1186/s13048-023-01247-6)
Supplement: Supplementary file 4 — Additional file 4: Figure S2. 22 anti-tumor drugs with a higher IC50 in the low-risk group. [file 13048_2023_1247_MOESM4_ESM.xlsx]

## Sheet: Sheet1
GENE1	GENE2	P	R
LINC02143	FUNDC1	2.18e-95	0.82481
AC008794.1	FUNDC1	1.14e-93	0.82069
AC087863.2	FUNDC1	1.28e-91	0.815637
AC073188.3	FUNDC1	1.18e-79	0.782731
AC006455.8	FUNDC1	1.24e-78	0.779631
AC090155.2	FUNDC1	8.35e-76	0.77075
AC012038.1	FUNDC1	9.01e-70	0.75038
AC116612.1	FUNDC1	1.42e-69	0.749682
AC073323.1	FUNDC1	1.94e-69	0.749198
AC107464.2	FUNDC1	1.04e-66	0.739227
AC010551.1	FUNDC1	3.17e-66	0.737409
LINC02654	FUNDC1	3.93e-62	0.721409
AC136628.4	FUNDC1	5.05e-59	0.708463
LINC01720	FUNDC1	3.83e-58	0.704662
PDE6B-AS1	FUNDC1	8.48e-57	0.698735
AL583854.1	FUNDC1	5.94e-54	0.685698
AC011824.4	FUNDC1	4.48e-52	0.676705
AF096876.1	FUNDC1	1.22e-49	0.664534
AL135908.1	FUNDC1	6.27e-48	0.655639
AL353612.1	FUNDC1	7.52e-47	0.649866
AL354771.1	FUNDC1	2.8e-46	0.646764
AC025287.2	FUNDC1	8.8e-44	0.63273
LINC02053	FUNDC1	2.47e-42	0.624251
AC027343.2	FUNDC1	4.9e-42	0.622476
AC007333.2	FUNDC1	3.39e-41	0.617403
AL133338.1	ATG5	7.78e-40	0.608982
AL139348.1	FUNDC1	2.97e-39	0.605299
AC004590.1	FUNDC1	9.26e-39	0.602142
AC094105.2	FUNDC1	2.41e-38	0.599454
AC016773.2	FUNDC1	2.55e-38	0.599294
AL031282.2	MFN2	3.02e-38	0.598817
AC144548.1	ULK1	8.91e-38	0.595741
LINC01928	FUNDC1	1.43e-37	0.594383
AC006458.1	FUNDC1	8.81e-36	0.582301
AC084018.2	ULK1	3.36e-35	0.578258
AC005790.1	FUNDC1	5.02e-35	0.577039
AL138826.1	FUNDC1	7.2e-35	0.575938
LINC01043	FUNDC1	1.91e-34	0.572934
MRPL20-AS1	MFN2	1.3e-33	0.566937
AC080011.1	FUNDC1	5.54e-33	0.562327
AC010177.2	FUNDC1	6.49e-33	0.561819
AC084018.1	ULK1	8.52e-33	0.560945
AC092637.1	FUNDC1	9.75e-33	0.560511
AC005823.2	FUNDC1	5.82e-32	0.554685
LINC01128	MFN2	7.99e-32	0.553643
AC093283.1	FUNDC1	3.08e-31	0.549157
AC134508.1	FUNDC1	3.13e-31	0.549101
AC026362.1	ULK1	4.18e-31	0.548124
AC022166.2	FUNDC1	4.66e-31	0.547763
YEATS2-AS1	MFN1	5.26e-30	0.539483
SDCBP2-AS1	CSNK2A1	5.82e-30	0.539132
AC073046.1	SRC	3.16e-29	0.533206
PANK2-AS1	CSNK2A1	3.33e-29	0.533019
AC073046.1	ULK1	6.13e-29	0.530853
LINC01661	FUNDC1	1.33e-28	0.528086
AL512366.1	FUNDC1	1.48e-28	0.527688
AC034102.6	ULK1	1.66e-28	0.52727
AC011005.4	ULK1	2.79e-28	0.525395
AL139423.1	MFN2	2.94e-28	0.525208
AC108010.1	MFN2	2.96e-28	0.525189
AC006007.1	FUNDC1	5.85e-28	0.522701
AP000459.2	FUNDC1	6.04e-28	0.522583
UBR5-AS1	MTERF3	6.77e-28	0.522167
AC010451.3	FUNDC1	7.22e-28	0.521929
AL031600.1	ULK1	1.03e-27	0.520633
AP000534.1	FUNDC1	1.18e-27	0.520114
AL139287.1	MFN2	1.48e-27	0.51927
STARD7-AS1	MFN2	2.47e-27	0.517379
AC108010.1	ULK1	3.94e-27	0.515634
AL024507.3	ATG5	5.61e-27	0.514307
AC245452.4	FUNDC1	6.63e-27	0.513677
AL109811.1	MFN2	7.07e-27	0.513431
AC074257.2	FUNDC1	8.96e-27	0.512536
PRKCZ-AS1	MFN2	1.58e-26	0.510375
LINC02429	FUNDC1	1.82e-26	0.509832
AL450998.3	MFN2	2.43e-26	0.508738
ZSCAN16-AS1	CSNK2B	4.45e-26	0.5064
AC010183.1	FUNDC1	1.04e-25	0.503101
DNAH10OS	ULK1	1.21e-25	0.50252
AC068014.1	FUNDC1	1.26e-25	0.502363
AC245060.2	ULK1	1.77e-25	0.501019
THAP7-AS1	TOMM22	2.23e-25	0.500109
LINC00654	CSNK2A1	2.26e-25	0.500053
OTUD6B-AS1	MTERF3	2.99e-25	0.49895
AC083806.2	ULK1	7.94e-25	0.495056
AC099552.2	FUNDC1	8.83e-25	0.494629
AC079896.1	FUNDC1	1.01e-24	0.494098
UBOX5-AS1	CSNK2A1	1.31e-24	0.493041
LINC00265	ULK1	1.84e-24	0.491669
AC016586.1	ULK1	1.96e-24	0.491415
AL031282.2	ULK1	2.52e-24	0.490378
AL132719.1	FUNDC1	2.55e-24	0.490338
AL121757.1	CSNK2A1	2.71e-24	0.490086
AC137894.1	SRC	4.24e-24	0.488252
PINK1-AS	MFN2	4.52e-24	0.487993
ACAP2-IT1	MFN1	8.02e-24	0.485632
AL121832.3	SRC	8.13e-24	0.485573
AL031670.1	CSNK2A1	9.32e-24	0.485009
TRAF3IP2-AS1	ATG5	1.14e-23	0.484178
AC068790.7	ULK1	1.25e-23	0.483801
AC113347.4	FUNDC1	1.63e-23	0.482668
ABALON	SRC	1.69e-23	0.482526
AC093459.1	FUNDC1	1.78e-23	0.482301
AC112907.3	MFN1	2.04e-23	0.481748
AC108449.2	MFN2	2.59e-23	0.480738
AC091891.1	FUNDC1	3.51e-23	0.479459
AL590652.1	ULK1	5.19e-23	0.477799
AC012615.6	ULK1	5.2e-23	0.477789
AC011005.4	SRC	6.53e-23	0.476827
AL451165.2	CSNK2B	7.2e-23	0.476405
AC073046.1	MFN2	7.47e-23	0.476248
AC012360.3	CSNK2A1	7.83e-23	0.476052
AC138956.2	MFN2	8.27e-23	0.475813
LINC01923	FUNDC1	9.16e-23	0.475377
AC108449.2	ULK1	1.09e-22	0.474651
GAS5	TOMM7	1.24e-22	0.474072
AP005202.2	FUNDC1	1.81e-22	0.472453
YEATS2-AS1	MFN2	1.83e-22	0.47241
AC005519.1	ULK1	1.89e-22	0.472269
PCDH9-AS4	FUNDC1	2.18e-22	0.47165
AL049569.1	ULK1	2.33e-22	0.47135
AC000120.2	ULK1	2.41e-22	0.471203
AC093752.3	ULK1	2.78e-22	0.470587
LINC02693	SRC	3.52e-22	0.469561
NCBP2-AS1	MFN1	3.64e-22	0.46941
AL121992.1	MFN2	3.65e-22	0.469406
AL590729.1	MFN2	4.04e-22	0.468962
AC007009.1	TOMM7	5.05e-22	0.467985
AC099786.3	FUNDC1	5.65e-22	0.46749
AC018521.6	MFN2	8.3e-22	0.465795
MIR600HG	ULK1	8.78e-22	0.465547
AC145423.3	ULK1	8.89e-22	0.46549
AL590727.1	FUNDC1	1.2e-21	0.464178
AC068790.4	ULK1	1.21e-21	0.464133
AC129507.3	SRC	1.23e-21	0.464062
AC037459.2	ULK1	1.33e-21	0.463691
STARD4-AS1	ULK1	1.55e-21	0.463035
AL359711.2	ATG5	3.05e-21	0.459989
LINC02449	ULK1	3.81e-21	0.458991
CR936218.1	MFN2	4.21e-21	0.458529
AC144548.1	MFN2	5.68e-21	0.457173
LINC02174	FUNDC1	6.01e-21	0.456921
SPAG5-AS1	MFN2	6.63e-21	0.456474
SSBP3-AS1	ULK1	7.03e-21	0.456206
AC114730.3	ULK1	8.35e-21	0.455422
FAM41AY1	FUNDC1	9.02e-21	0.455067
AL365330.1	MFN2	1.09e-20	0.454208
AC137932.3	ULK1	1.18e-20	0.453828
AC068643.1	FUNDC1	1.55e-20	0.452585
AL627309.5	CSNK2A1	1.68e-20	0.45221
AC008737.1	ULK1	1.7e-20	0.452164
LINC01772	ULK1	1.7e-20	0.452148
ARF4-AS1	TOMM7	1.84e-20	0.45179
LINC01609	FUNDC1	2.22e-20	0.450921
YEATS2-AS1	ULK1	2.57e-20	0.450238
AL135746.1	FUNDC1	2.69e-20	0.450025
AC025165.1	ULK1	2.72e-20	0.449967
AL121944.2	CSNK2B	3.4e-20	0.448929
ZBTB40-IT1	MFN2	3.87e-20	0.448324
AC109460.2	MFN2	4.36e-20	0.447765
AP000442.1	MFN2	4.55e-20	0.447565
AC025031.3	FUNDC1	4.67e-20	0.447451
AC120114.1	MFN2	8.02e-20	0.444896
AC009065.7	ULK1	8.41e-20	0.444673
AC139887.4	FUNDC1	8.43e-20	0.444662
AC012358.1	ULK1	8.44e-20	0.444657
AC005104.1	ULK1	8.53e-20	0.444605
LINC02850	FUNDC1	1.06e-19	0.443576
PRKCZ-AS1	ULK1	1.09e-19	0.443436
AC007622.2	ULK1	1.16e-19	0.443128
LINC01438	FUNDC1	1.18e-19	0.443071
Z68871.1	ULK1	1.21e-19	0.442966
AC020637.1	FUNDC1	1.23e-19	0.442883
AC137932.3	MFN2	1.24e-19	0.442834
AC090150.1	FUNDC1	1.26e-19	0.442741
AC025187.1	FUNDC1	1.27e-19	0.442707
AC005104.1	MFN2	1.28e-19	0.442676
LINC01409	MFN2	1.36e-19	0.44238
FAM87B	MFN2	1.42e-19	0.442178
AC005746.1	ULK1	1.49e-19	0.441966
AL513550.1	ATG5	1.6e-19	0.441609
AC109460.3	ULK1	1.78e-19	0.441114
AC087516.1	FUNDC1	1.84e-19	0.440939
LINC01772	MFN2	1.91e-19	0.440768
AC074135.1	ULK1	1.93e-19	0.440722
AC125494.1	ULK1	2.46e-19	0.439539
AP000474.1	FUNDC1	2.47e-19	0.439538
AC060780.1	SRC	2.5e-19	0.439469
AC138956.2	ULK1	2.84e-19	0.438863
AC131971.1	MFN2	3.66e-19	0.437632
AC092718.5	ULK1	3.73e-19	0.437535
AC090587.2	PINK1	3.81e-19	0.437434
AC069234.5	ULK1	3.92e-19	0.437291
AC092447.4	FUNDC1	3.94e-19	0.437266
AL513327.1	MFN2	5.82e-19	0.435375
AC026362.1	MFN2	7.07e-19	0.434418
AC118344.1	ULK1	7.27e-19	0.434284
AC005288.1	MFN2	8.47e-19	0.433532
AL450263.1	MFN2	8.73e-19	0.433384
CR936218.1	ULK1	9.06e-19	0.433204
MCCC1-AS1	MFN1	9.44e-19	0.433
AL031714.1	ULK1	9.94e-19	0.432746
AC091132.5	MFN2	1.01e-18	0.432689
MYO16-AS2	FUNDC1	1.04e-18	0.432501
LINC00654	SRC	1.39e-18	0.431095
AC117500.2	ULK1	1.51e-18	0.430663
AC073863.1	ULK1	1.56e-18	0.430512
ARNILA	ULK1	1.6e-18	0.430387
AL354993.2	SRC	1.84e-18	0.429691
RNF213-AS1	ULK1	1.85e-18	0.429662
AC060780.1	CSNK2A1	1.9e-18	0.429547
AC136604.3	SQSTM1	1.9e-18	0.429547
AC008127.1	FUNDC1	2.13e-18	0.428957
AC023442.2	FUNDC1	2.21e-18	0.428787
AC073896.4	CSNK2B	2.32e-18	0.42855
AL731577.2	SRC	2.46e-18	0.428242
LINC02209	FUNDC1	2.54e-18	0.428092
STARD4-AS1	ATG12	2.78e-18	0.427639
AC037459.2	MFN2	3.06e-18	0.427158
CTBP1-AS	ULK1	3.61e-18	0.426319
FAM224A	ATG5	3.75e-18	0.426135
AC006967.2	FUNDC1	4.17e-18	0.425604
AC011901.1	FUNDC1	4.27e-18	0.425482
AL139035.1	MFN2	4.44e-18	0.425281
AC137932.1	ULK1	5.83e-18	0.423899
AC012146.1	TOMM5	5.9e-18	0.423839
LINC02064	FUNDC1	6.9e-18	0.423049
AC129510.1	ULK1	7.19e-18	0.422838
AC002383.1	FUNDC1	7.23e-18	0.422809
KDM2B-DT	ULK1	7.48e-18	0.422639
AC005391.1	SRC	7.6e-18	0.422552
AL513327.1	ULK1	7.77e-18	0.422442
AL137847.2	ULK1	7.84e-18	0.422395
AC127024.4	ULK1	8.5e-18	0.421985
RAMP2-AS1	SRC	8.63e-18	0.421903
AL590822.2	MFN2	9.14e-18	0.421614
AC008635.2	SRC	9.51e-18	0.421411
AL021707.2	TOMM22	1.03e-17	0.420991
AC012073.1	SRC	1.03e-17	0.420985
SEC62-AS1	MFN1	1.06e-17	0.420857
AC007637.1	ULK1	1.14e-17	0.42049
AL133297.2	ULK1	1.35e-17	0.419612
EPB41L4A-AS1	TOMM7	1.39e-17	0.419465
GAS8-AS1	ULK1	1.4e-17	0.419437
AC068580.3	MFN2	1.43e-17	0.419314
AC093752.3	MFN2	1.51e-17	0.419046
AC069257.2	MFN1	1.51e-17	0.419018
EBLN3P	MFN1	1.63e-17	0.418653
AC116025.2	SRC	1.68e-17	0.418488
LINC01288	FUNDC1	1.68e-17	0.418475
AL031600.1	MFN2	1.78e-17	0.418173
AC012073.1	MFN2	1.85e-17	0.41798
MEG3	SRC	1.98e-17	0.417644
AC083798.2	TOMM7	2.15e-17	0.417198
AC131971.1	ULK1	2.19e-17	0.4171
AC007938.2	SRC	2.35e-17	0.416748
AC114741.1	FUNDC1	2.42e-17	0.416604
LINC02693	ULK1	2.73e-17	0.415966
TRAPPC12-AS1	ULK1	2.77e-17	0.415886
AC125494.1	MFN2	2.94e-17	0.415587
AL049795.1	ULK1	3.04e-17	0.415401
EIPR1-IT1	SRC	3.08e-17	0.415345
AC090587.2	MFN2	3.12e-17	0.415272
AC073332.1	TOMM7	3.21e-17	0.415122
AC020558.2	ULK1	3.36e-17	0.414884
SEMA6A-AS1	ATG12	3.42e-17	0.414797
AC125807.2	SRC	3.81e-17	0.414227
AC137894.1	ULK1	4.59e-17	0.413249
MIR200CHG	FUNDC1	4.66e-17	0.413166
AC145423.3	SRC	4.81e-17	0.412998
AL133279.2	FUNDC1	4.94e-17	0.412865
Z98884.2	MFN2	4.95e-17	0.412847
AL049569.1	SRC	5.14e-17	0.412653
AL161725.1	MFN2	5.25e-17	0.412538
AL133215.1	ULK1	5.53e-17	0.412269
LINC00174	ULK1	6.03e-17	0.411805
AL606970.2	FUNDC1	6.78e-17	0.411193
ERI3-IT1	ULK1	6.91e-17	0.411087
LINC01719	ATG5	7.13e-17	0.410923
AL121832.3	ULK1	7.29e-17	0.410805
AL354993.1	SRC	7.43e-17	0.410707
ZNF436-AS1	MFN2	7.64e-17	0.410555
Z94721.2	ULK1	8.22e-17	0.410171
AP001020.3	ULK1	8.91e-17	0.40974
STARD7-AS1	ULK1	9.48e-17	0.409407
AL445931.1	ULK1	9.62e-17	0.40933
AL360013.2	FUNDC1	9.8e-17	0.409231
CARS1-AS1	ULK1	9.97e-17	0.409144
AC108860.2	MTERF3	1.07e-16	0.408759
AL049765.1	FUNDC1	1.12e-16	0.408502
AL390037.1	FUNDC1	1.15e-16	0.408365
FAM242F	SRC	1.16e-16	0.40834
AC009509.2	FUNDC1	1.18e-16	0.408247
AP003392.3	CSNK2B	1.2e-16	0.408135
AL031709.1	ULK1	1.23e-16	0.408035
EIPR1-IT1	CSNK2A1	1.24e-16	0.40799
AC090510.2	ULK1	1.26e-16	0.407893
AL391335.1	ULK1	1.45e-16	0.407137
AC005288.1	TOMM70	1.46e-16	0.407118
AL035587.1	MFN2	1.5e-16	0.406965
CTBP1-AS	MFN2	1.51e-16	0.406922
LINC02038	SRC	1.64e-16	0.406485
LINC00265	MFN2	1.68e-16	0.406336
AL133297.2	MFN2	1.91e-16	0.405653
LINC02431	FUNDC1	1.92e-16	0.405635
LINC02428	ATG5	2.03e-16	0.40533
AC131953.2	MFN2	2.06e-16	0.405245
AL133230.2	ULK1	2.09e-16	0.405166
AL450998.2	MFN2	2.22e-16	0.404836
AC109460.2	ULK1	2.22e-16	0.404835
AC005034.6	MFN2	2.3e-16	0.40466
AC078795.1	MFN1	2.37e-16	0.404499
LINC02536	FUNDC1	2.58e-16	0.404029
AC018653.3	ULK1	2.58e-16	0.404025
AC084018.2	MFN2	2.71e-16	0.403756
AL117339.3	ULK1	2.73e-16	0.403723
AP003119.1	SQSTM1	2.74e-16	0.403695
AC022400.6	MFN2	2.75e-16	0.403678
AC008635.2	ULK1	2.79e-16	0.403611
COX10-AS1	TOMM70	2.82e-16	0.403542
NADK2-AS1	ULK1	3e-16	0.403216
AC021092.1	SRC	3.12e-16	0.403005
AC107027.3	TOMM70	3.24e-16	0.4028
AC020916.2	ULK1	3.36e-16	0.402599
BAIAP2-DT	SRC	3.8e-16	0.401928
AC012073.1	ULK1	4.11e-16	0.401497
AL353593.2	ULK1	4.13e-16	0.401468
AL034550.1	ULK1	4.2e-16	0.40138
NRSN2-AS1	CSNK2A1	4.29e-16	0.401255
LINC01717	FUNDC1	4.35e-16	0.401179
AL158212.3	ULK1	4.36e-16	0.401171
